# Supplementary material for: Evaluation of the Nematicidal and Phytotoxic Potential of Ricinus communis, Cosmos bipinnatus, and Tagetes erecta Plant Extracts in Tomato
Source: Plants (Basel). 2026 Jun 17;15(12):1872. doi: 10.3390/plants15121872 (PMC13306631; doi:10.3390/plants15121872)
Supplement: Supplementary file 1 [file plants-15-01872-s001.zip › Table S1.xlsx]

## Sheet: 20
				Tiempo de exposición al extracto [20 %]
Clave	Planta	Solvente	Ni	Nt 24h	Nt 48h	Nt 72h		% i (24h)	%i (48h)	%i (72h)
CsA24	Cosmos	Acetona	10	0	0	0		100	100	100
CsA24	Cosmos	Acetona	10	0	0	0		100	100	100
CsA48	Cosmos	Acetona	10	0	0	0		100	100	100
CsA48	Cosmos	Acetona	10	0	0	0		100	100	100
CsA72	Cosmos	Acetona	10	0	0	0		100	100	100
CsA72	Cosmos	Acetona	10	0	0	0		100	100	100
HgA24	Higuerilla	Acetona	10	0	0	0		100	100	100
HgA24	Higuerilla	Acetona	10	0	0	0		100	100	100
HgA48	Higuerilla	Acetona	10	4	2	2		60	80	80
HgA48	Higuerilla	Acetona	10	4	2	2		60	80	80
HgA72	Higuerilla	Acetona	10	0	0	0		100	100	100
HgA72	Higuerilla	Acetona	10	0	0	0		100	100	100
CmA24	Cempasuchilt	Acetona	10	0	0	0		100	100	100
CmA24	Cempasuchilt	Acetona	10	0	0	0		100	100	100
CmA48	Cempasuchilt	Acetona	10	0	0	0		100	100	100
CmA48	Cempasuchilt	Acetona	10	0	0	0		100	100	100
CmA72	Cempasuchilt	Acetona	10	4	4	2		60	60	80
CmA72	Cempasuchilt	Acetona	10	4	4	2		60	60	80
CsE24	Cosmos	Etanol	10	0	0	0		100	100	100
CsE24	Cosmos	Etanol	10	2	2	0		80	80	100
CsE48	Cosmos	Etanol	10	2	0	0		80	100	100
CsE48	Cosmos	Etanol	10	2	0	0		80	100	100
CsE72	Cosmos	Etanol	10	0	0	0		100	100	100
CsE72	Cosmos	Etanol	10	0	0	0		100	100	100
HgE24	Higuerilla	Etanol	10	2	0	0		80	100	100
HgE24	Higuerilla	Etanol	10	2	0	0		80	100	100
HgE48	Higuerilla	Etanol	10	4	0	0		60	100	100
HgE48	Higuerilla	Etanol	10	4	0	0		60	100	100
HgE72	Higuerilla	Etanol	10	2	2	2		80	80	80
HgE72	Higuerilla	Etanol	10	2	2	2		80	80	80
CmE24	Cempasuchilt	Etanol	10	0	0	0		100	100	100
CmE24	Cempasuchilt	Etanol	10	0	0	0		100	100	100
CmE48	Cempasuchilt	Etanol	10	0	0	0		100	100	100
CmE48	Cempasuchilt	Etanol	10	0	0	0		100	100	100
CmE72	Cempasuchilt	Etanol	10	0	0	0		100	100	100
CmE72	Cempasuchilt	Etanol	10	0	0	0		100	100	100
Verango		Verango	10	0	0	0		100	100	100
Verango		verango	10	0	0	0		100	100	100
C(-)		Tween 20	10	10	10	10		0	0	0
C(-)		Tween 20	10	10	10	10		0	0	0
CsH24	Cosmos	Hexano	10	0	0	0		100	100	100
CsH24	Cosmos	Hexano	10	0	0	0		100	100	100
CsH48	Cosmos	Hexano	10	0	0	0		100	100	100
CsH48	Cosmos	Hexano	10	0	0	0		100	100	100
CsH72	Cosmos	Hexano	10	0	0	0		100	100	100
CsH72	Cosmos	Hexano	10	0	0	0		100	100	100
HgH24	Higuerilla	Hexano	10	6	4	4		40	60	60
HgH24	Higuerilla	Hexano	10	6	4	4		40	60	60
HgH48	Higuerilla	Hexano	10	6	6	8		40	40	20
HgH48	Higuerilla	Hexano	10	6	6	8		40	40	20
HgH72	Higuerilla	Hexano	10	8	8	8		20	20	20
HgH72	Higuerilla	Hexano	10	8	8	8		20	20	20
CmH24	Cempasuchilt	Hexano	10	4	6	10		60	40	0
CmH24	Cempasuchilt	Hexano	10	4	6	10		60	40	0
CmH48	Cempasuchilt	Hexano	10	8	8	10		20	20	0
CmH48	Cempasuchilt	Hexano	10	8	8	10		20	20	0
CmH72	Cempasuchilt	Hexano	10	10	10	10		0	0	0
CmH72	Cempasuchilt	Hexano	10	10	10	10		0	0	0

## Sheet: 10
				Tiempo de exposición al extracto [10%]
Clave	Planta	Solvente	Ni	Nt 24h	Nt 48h	Nt 72h		% i (24h)	%i (48h)	%i (72h)
CsA24	Cosmos	Acetona	10	10	9	4		0	10	60
CsA24	Cosmos	Acetona	10	10	9	5		0	10	50
CsA48	Cosmos	Acetona	10	10	9	3		0	10	70
CsA48	Cosmos	Acetona	10	10	9	4		0	10	60
CsA72	Cosmos	Acetona	10	9	8	3		10	20	70
CsA72	Cosmos	Acetona	10	9	7	1		10	30	90
HgA24	Higuerilla	Acetona	10	10	9	7		0	10	30
HgA24	Higuerilla	Acetona	10	10	9	8		0	10	20
HgA48	Higuerilla	Acetona	10	10	9	8		0	10	20
HgA48	Higuerilla	Acetona	10	10	9	8		0	10	20
HgA72	Higuerilla	Acetona	10	10	9	7		0	10	30
HgA72	Higuerilla	Acetona	10	10	9	8		0	10	20
CmA24	Cempasuchilt	Acetona	10	5	3	2		50	70	80
CmA24	Cempasuchilt	Acetona	10	5	2	2		50	80	80
CmA48	Cempasuchilt	Acetona	10	3	1	0		70	90	100
CmA48	Cempasuchilt	Acetona	10	3	1	0		70	90	100
CmA72	Cempasuchilt	Acetona	10	1	0	1		90	100	90
CmA72	Cempasuchilt	Acetona	10	0	0	0		100	100	100
CsE24	Cosmos	Etanol	10	4	2	0		60	80	100
CsE24	Cosmos	Etanol	10	5	4	3		50	60	70
CsE48	Cosmos	Etanol	10	5	3	3		50	70	70
CsE48	Cosmos	Etanol	10	0	0	0		100	100	100
CsE72	Cosmos	Etanol	10	5	2	2		50	80	80
CsE72	Cosmos	Etanol	10	2	2	2		80	80	80
HgE24	Higuerilla	Etanol	10	10	9	7		0	10	30
HgE24	Higuerilla	Etanol	10	10	8	7		0	20	30
HgE48	Higuerilla	Etanol	10	10	10	10		0	0	0
HgE48	Higuerilla	Etanol	10	10	9	9		0	10	10
HgE72	Higuerilla	Etanol	10	10	9	8		0	10	20
HgE72	Higuerilla	Etanol	10	10	9	8		0	10	20
CmE24	Cempasuchilt	Etanol	10	4	3	3		60	70	70
CmE24	Cempasuchilt	Etanol	10	5	5	5		50	50	50
CmE48	Cempasuchilt	Etanol	10	4	4	4		60	60	60
CmE48	Cempasuchilt	Etanol	10	3	3	3		70	70	70
CmE72	Cempasuchilt	Etanol	10	5	4	4		50	60	60
CmE72	Cempasuchilt	Etanol	10	4	3	2		60	70	80
Verango		Verango	10	0	0	0		100	100	100
Verango		verango	10	0	0	0		100	100	100
C(-)		Tween 20	10	10	10	10		0	0	0
C(-)		Tween 20	10	10	10	10		0	0	0

## Sheet: 5
Clave	Planta	Solvente	Ni	Nt 24h	Nt 48h	Nt 72h	% i (24h)	%i (48h)	%i (72h)
CsA24	Cosmos	Acetona	10	10	5	6	0	50	40
CsA24	Cosmos	Acetona	10	10	5	6	0	50	40
CsA48	Cosmos	Acetona	10	10	8	6	0	20	40
CsA48	Cosmos	Acetona	10	10	7	5	0	30	50
CsA72	Cosmos	Acetona	10	10	9	8	0	10	20
CsA72	Cosmos	Acetona	10	10	8	7	0	20	30
HgA24	Higuerilla	Acetona	10	10	8	6	0	20	40
HgA24	Higuerilla	Acetona	10	10	9	6	0	10	40
HgA48	Higuerilla	Acetona	10	10	9	8	0	10	20
HgA48	Higuerilla	Acetona	10	10	9	8	0	10	20
HgA72	Higuerilla	Acetona	10	8	5	4	20	50	60
HgA72	Higuerilla	Acetona	10	8	5	4	20	50	60
CmA24	Cempasuchilt	Acetona	10	8	6	5	20	40	50
CmA24	Cempasuchilt	Acetona	10	5	3	2	50	70	80
CmA48	Cempasuchilt	Acetona	10	3	1	1	70	90	90
CmA48	Cempasuchilt	Acetona	10	5	3	2	50	70	80
CmA72	Cempasuchilt	Acetona	10	5	3	3	50	70	70
CmA72	Cempasuchilt	Acetona	10	5	2	2	50	80	80
CsE24	Cosmos	Etanol	10	5	5	4	50	50	60
CsE24	Cosmos	Etanol	10	5	4	3	50	60	70
CsE48	Cosmos	Etanol	10	6	6	5	40	40	50
CsE48	Cosmos	Etanol	10	6	6	5	40	40	50
CsE72	Cosmos	Etanol	10	3	3	3	70	70	70
CsE72	Cosmos	Etanol	10	3	3	2	70	70	80
HgE24	Higuerilla	Etanol	10	10	9	8	0	10	20
HgE24	Higuerilla	Etanol	10	10	8	7	0	20	30
HgE48	Higuerilla	Etanol	10	8	6	5	20	40	50
HgE48	Higuerilla	Etanol	10	8	8	7	20	20	30
HgE72	Higuerilla	Etanol	10	7	7	7	30	30	30
HgE72	Higuerilla	Etanol	10	5	5	5	50	50	50
CmE24	Cempasuchilt	Etanol	10	8	4	2	20	60	80
CmE24	Cempasuchilt	Etanol	10	7	4	3	30	60	70
CmE48	Cempasuchilt	Etanol	10	9	8	8	10	20	20
CmE48	Cempasuchilt	Etanol	10	10	10	9	0	0	10
CmE72	Cempasuchilt	Etanol	10	5	3	2	50	70	80
CmE72	Cempasuchilt	Etanol	10	5	5	4	50	50	60
Verango		Verango	10	0	0	0	100	100	100
Verango		verango	10	0	0	0	100	100	100
C(-)		Tween 20	10	10	10	10	0	0	0
C(-)		Tween 20	10	10	10	10	0	0	0

## Sheet: R20
Clave	Ni	Nt 24 h	Nt 48h	Nt 72h	Dnjuague	%i 24h	%i 48h	%i 72 h	%i d.lavado
CsE24	5	0	0	0	0	100	100	100	100
CsE24	5	1	1	0	0	80	100	100	100
HgE24	5	1	0	0	2	80	100	100	60
HgE24	5	1	0	0	2	80	100	100	60
CmE24	5	0	0	0	0	100	100	100	100
CmE24	5	0	0	0	0	100	100	100	100
CsE48	5	1	0	0	0	80	100	100	100
CsE48	5	1	0	0	0	80	100	100	100
HgE48	5	2	0	0	1	60	100	100	80
HgE48	5	2	0	0	0	60	100	100	100
CmE48	5	0	0	0	0	100	100	100	100
CmE48	5	0	0	0	0	100	100	100	100
CsE72	5	0	0	0	0	100	100	100	100
CsE72	5	0	0	0	0	100	100	100	100
HgE72	5	1	1	1	2	80	80	80	60
HgE72	5	1	1	1	2	80	80	80	60
CmE72	5	0	0	0	0	100	100	100	100
CmE72	5	0	0	0	0	100	100	100	100
CsA24	5	0	0	0	0	100	100	100	100
CsA24	5	0	0	0	0	100	100	100	100
HgA24	5	0	0	0	0	100	100	100	100
HgA24	5	0	0	0	0	100	100	100	100
CmA24	5	0	0	0	0	100	100	100	100
CmA24	5	0	0	0	0	100	100	100	100
CsA48	5	0	0	0	0	100	100	100	100
CsA48	5	0	0	0	0	100	100	100	100
HgA48	5	2	1	1	1	60	80	80	80
HgA48	5	2	1	1	1	60	80	80	80
CmA48	5	0	0	0	0	100	100	100	100
CmA48	5	0	0	0	0	100	100	100	100
CsA72	5	0	0	0	0	100	100	100	100
CsA72	5	0	0	0	0	100	100	100	100
HgA72	5	0	0	0	0	100	100	100	100
HgA72	5	0	0	0	0	100	100	100	100
CmA72	5	2	2	1	0	60	80	80	100
CmA72	5	2	2	1	0	60	80	80	100
HgH24	5	3	2	2	0	40	60	60	100
HgH24	5	3	2	2	0	40	60	60	100
CmH24	5	2	3	5	5	60	0	0	0
CmH24	5	2	3	5	5	60	0	0	0
HgH48	5	3	3	4	4	40	20	20	20
HgH48	5	3	3	4	4	40	20	20	20
CmH48	5	4	4	5	5	20	0	0	0
CmH48	5	4	4	5	5	20	0	0	0
CsH72	5	0	0	0	0	100	100	100	100
CsH72	5	0	0	0	0	100	100	100	100
HgH72	5	4	4	4	5	20	20	20	0
HgH72	5	4	4	4	5	20	20	20	0
CmH72	5	5	5	5	5	0	0	0	0
CmH72	5	5	5	5	5	0	0	0	0
C(+)	5	0	0	0	0	100	100	100	100
C(+)	5	0	0	0	0	100	100	100	100
C(-)	5	5	5	5	5	0	0	0	0
C(-)	5	5	5	5	5	0	0	0	0

## Sheet: R10
				Tiempo de exposición al extracto [10%]
Clave	Planta	Solvente	Ni	Nt 24h	Nt 48h	Nt 72h
CsA24	Cosmos	Acetona	10	10	9	4
CsA24	Cosmos	Acetona	10	10	9	5
CsA48	Cosmos	Acetona	10	10	9	3
CsA48	Cosmos	Acetona	10	10	9	4
CsA72	Cosmos	Acetona	10	9	8	3
CsA72	Cosmos	Acetona	10	9	7	1
HgA24	Higuerilla	Acetona	10	10	9	7
HgA24	Higuerilla	Acetona	10	10	9	8
HgA48	Higuerilla	Acetona	10	10	9	8
HgA48	Higuerilla	Acetona	10	10	9	8
HgA72	Higuerilla	Acetona	10	10	9	7
HgA72	Higuerilla	Acetona	10	10	9	8
CmA24	Cempasuchilt	Acetona	10	5	3	2
CmA24	Cempasuchilt	Acetona	10	5	2	2
CmA48	Cempasuchilt	Acetona	10	3	1	0
CmA48	Cempasuchilt	Acetona	10	3	1	0
CmA72	Cempasuchilt	Acetona	10	1	0	1
CmA72	Cempasuchilt	Acetona	10	0	0	0
CsE24	Cosmos	Etanol	10	4	2	0
CsE24	Cosmos	Etanol	10	5	4	3
CsE48	Cosmos	Etanol	10	5	3	3
CsE48	Cosmos	Etanol	10	0	0	0
CsE72	Cosmos	Etanol	10	5	2	2
CsE72	Cosmos	Etanol	10	2	2	2
HgE24	Higuerilla	Etanol	10	10	9	7
HgE24	Higuerilla	Etanol	10	10	8	7
HgE48	Higuerilla	Etanol	10	10	10	10
HgE48	Higuerilla	Etanol	10	10	9	9
HgE72	Higuerilla	Etanol	10	10	9	8
HgE72	Higuerilla	Etanol	10	10	9	8
CmE24	Cempasuchilt	Etanol	10	4	3	3
CmE24	Cempasuchilt	Etanol	10	5	5	5
CmE48	Cempasuchilt	Etanol	10	4	4	4
CmE48	Cempasuchilt	Etanol	10	3	3	3
CmE72	Cempasuchilt	Etanol	10	5	4	4
CmE72	Cempasuchilt	Etanol	10	4	3	2
Verango		Verango	10	0	0	0
Verango		verango	10	0	0	0
C(-)		Tween 20	10	10	10	10
C(-)		Tween 20	10	10	10	10

## Sheet: R5
Clave	Planta	Solvente	Ni	Nt 24h	Nt 48h	Nt 72h
CsA24	Cosmos	Acetona	10	10	5	6
CsA24	Cosmos	Acetona	10	10	5	6
CsA48	Cosmos	Acetona	10	10	8	6
CsA48	Cosmos	Acetona	10	10	7	5
CsA72	Cosmos	Acetona	10	10	9	8
CsA72	Cosmos	Acetona	10	10	8	7
HgA24	Higuerilla	Acetona	10	10	8	6
HgA24	Higuerilla	Acetona	10	10	9	6
HgA48	Higuerilla	Acetona	10	10	9	8
HgA48	Higuerilla	Acetona	10	10	9	8
HgA72	Higuerilla	Acetona	10	8	5	4
HgA72	Higuerilla	Acetona	10	8	5	4
CmA24	Cempasuchilt	Acetona	10	8	6	5
CmA24	Cempasuchilt	Acetona	10	5	3	2
CmA48	Cempasuchilt	Acetona	10	3	1	1
CmA48	Cempasuchilt	Acetona	10	5	3	2
CmA72	Cempasuchilt	Acetona	10	5	3	3
CmA72	Cempasuchilt	Acetona	10	5	2	2
CsE24	Cosmos	Etanol	10	5	5	4
CsE24	Cosmos	Etanol	10	5	4	3
CsE48	Cosmos	Etanol	10	6	6	5
CsE48	Cosmos	Etanol	10	6	6	5
CsE72	Cosmos	Etanol	10	3	3	3
CsE72	Cosmos	Etanol	10	3	3	2
HgE24	Higuerilla	Etanol	10	10	9	8
HgE24	Higuerilla	Etanol	10	10	8	7
HgE48	Higuerilla	Etanol	10	8	6	5
HgE48	Higuerilla	Etanol	10	8	8	7
HgE72	Higuerilla	Etanol	10	7	7	7
HgE72	Higuerilla	Etanol	10	5	5	5
CmE24	Cempasuchilt	Etanol	10	8	4	2
CmE24	Cempasuchilt	Etanol	10	7	4	3
CmE48	Cempasuchilt	Etanol	10	9	8	8
CmE48	Cempasuchilt	Etanol	10	10	10	9
CmE72	Cempasuchilt	Etanol	10	5	3	2
CmE72	Cempasuchilt	Etanol	10	5	5	4
Verango		Verango	10	0	0	0
Verango		verango	10	0	0	0
C(-)		Tween 20	10	10	10	10
C(-)		Tween 20	10	10	10	10

## Sheet: Repeticiones 
Clave	Ni	Nt 24h	Nt 48h	Nt 72h	Na enjueague	% i (24h)	%i (48h)	%i (72h)	%i (DL)
HgA24 (20%)	10	0	0	0	0	100	100	100	100
HgA24 (20%)	10	0	0	0	0	100	100	100	100
CmA48 (10%)	10	3	1	0	0	70	90	100	100
CmA48 (10%)	10	3	1	0	0	70	90	100	100
CsA48 (20%)	10	0	0	0	0	100	100	100	100
CsA48 (20%)	10	0	0	0	0	100	100	100	100
HgE24 (20%)	10	2	0	0	2	80	100	100	80
HgE24 (20%)	10	2	0	0	2	80	100	100	80
CsE48 (10%)	10	5	3	3	3	50	70	70	70
CsE48 (10%)	10	0	0	0	3	100	100	100	70
CmA72 (10%)	10	1	1	1	1	90	90	90	90
CmA72 (10%)	10	0	0	0	0	100	100	100	100
Verango	10	2	2	2	0	80	80	80	80
Verango	10	2	2	2	0	80	80	80	80
Blanco	10	10	10	10	10	0	0	0	0
Blanco	10	10	10	10	10	0	0	0	0
HgA24 (20%)	10	0	0	0	0	100	100	100	100
HgA24 (20%)	10	0	0	0	0	100	100	100	100
CmE72(5%)	10	5	3	2	6	50	70	80	40
CmE72(5%)	10	5	5	4	4	50	50	60	60
CsE72 (5%)	10	3	3	3	6	70	70	70	40
CsE72 (5%)	10	3	3	2	4	70	70	80	60

## Sheet: T.G. 
S. inicial	10	10	10	10	10	10	10	10	10	10	10	10
tratamineto	D 1	D 2	D 3	D 4	D 5	D 6	D 7	D 8	D 9	D 10	D 11	D 12	% Gf
C -	0	0	10	10	10	10	10	10	10	10	10	10	100
	0	0	9	9	10	10	10	10	10	10	10	10	100
	0	0	10	10	10	10	10	10	10	10	10	10	100
Am	0	0	10	10	10	10	10	10	10	10	10	10	100
	0	0	5	6	7	10	10	10	10	10	10	10	100
	0	0	6	6	8	10	10	10	10	10	10	10	100
CmA48	0	0	9	10	10	10	10	10	10	10	10	10	100
	0	0	8	8	10	10	10	10	10	10	10	10	100
	0	0	9	10	10	10	10	10	10	10	10	10	100
CsA48	0	0	9	9	10	10	10	10	10	10	10	10	100
	0	0	10	10	10	10	10	10	10	10	10	10	100
	0	0	10	10	10	10	10	10	10	10	10	10	100
HgA24	0	0	0	0	0	1	1	1	1	2	3	7	70
	0	0	0	0	0	1	1	1	1	4	5	8	80
	0	0	0	0	0	2	2	2	2	3	4	4	40

## Sheet: %G
	R1		R2		R3
tratamineto	Raíz	Hipocotilo	Raíz	Hipocotilo	Raíz	Hipocotilo
C -	2	2.5	4	4.5	2.4	4
C -	2.3	2	4	4	5.2	5.5
C -	3	2.4	4.5	5	4.7	5.2
C -	0.5	1.8	3.7	4.5	3	4.7
C -	2	3	3.8	5	5.9	5.7
C -	2.5	2.5	3.8	5	5	4.2
C -	1.7	2.5	6.3	5.4	4.5	5.1
C -	2	2.3	2.8	4.3	3.2	4.2
C -	1.5	1.5	2	4	4.8	4.5
C -	2.5	2	5.8	4.7	3.7	4.5
	2	2.25	4.07	4.64	4.24	4.76
Am	2.7	1.3	1.5	1	2.7	1.2
Am	3	2.4	3.1	1.9	1.8	1.2
Am	3	2.5	2.3	1.9	3.7	1.2
Am	2.5	2.2	1.9	1	3.5	1.2
Am	4.4	1.3	2.3	1.9	3.5	1.4
Am	3	1.9	2.5	1.9	3.2	1.2
Am	2.3	2	2.7	1.5	3	0.9
Am	2.9	2	3	1.5	3.2	1.3
Am	3	1.1	3	1.4	2.8	1.3
Am	3.2	2.4	2.5	0.8	2.3	1.2
	3	1.91	2.48	1.48	2.97	1.21
CmA48	2.5	2	2.8	2.3	2.4	2
CmA49	3.4	2.2	3.3	1.7	2.5	1.9
CmA50	2.4	2.2	3.1	2	2.8	1.9
CmA51	2.4	2.2	3.1	2	2.5	1.7
CmA52	2.3	2.9	2.2	1.5	2.5	1.2
CmA53	2.7	2.2	2.3	2	2.9	1.5
CmA54	2.7	2.5	2.2	2.5	2.5	2
CmA55	2.4	1.3	2.5	2.5	3	2
CmA56	2.1	2.2	2.5	1.1	2.8	1.8
CmA57	2.5	1.7	2.3	2	2.5	1.3
	2.54	2.14	2.63	1.96	2.64	1.73
CsA48	3.5	1.7	2.5	2.9	2.2	1.7
CsA49	3.1	2	2.9	2.7	3.5	2.2
CsA50	3.2	2.2	2.4	2.9	3.2	2.1
CsA51	3.4	1.8	3.2	1.9	3.5	2.7
CsA52	2.4	1.9	2.5	1.5	6.4	1.2
CsA53	2.5	1.6	1.5	2	3.8	2.1
CsA54	2.1	2	3.6	1.2	2.3	1.7
CsA55	2.6	1.3	2.5	2.3	5.4	1.5
CsA56	3	2.7	3.5	1.8	3	2
CsA57	3.1	3	3.4	2.5	3.9	2.5
	2.89	2.02	2.8	2.17	3.72	1.97
HgA24	1	0.7	0.9	0.5	0.6	0.5
HgA25	0.2	0	0.2	0	0.2	0
HgA26	0.2	0	0.1	0	0.25	0
HgA27	0.2	0	0.3	0	0.15	0
HgA28	0.1	0	0.1	0	0	0
HgA29	0.1	0	0.15	0	0	0
HgA30	0.2	0	0.2	0	0	0
HgA31	0.1	0	0.2	0	0	0
HgA32	0	0	0	0	0	0
HgA33	0	0	0	0	0	0
	0.21	0.07	0.215	0.05	0.12	0.05

## Sheet: Altura C1
Tratamiento	1	2	3	4	5	6	7	8	9	10	11	12	13	14	15	16	17	18	19	20
S1	11	12	13	14	14.5	14	13	12	12	12	12	11	11	11	18.5	19	19.2	19.5	19.8	20
S2	10	11	12	12	13	13.5	15	15.5	16	17	18	18.6	19.4	20	21	21.5	22.5	23.5	23.8	24
S3	10	11.5	13.5	14	16	17.5	18	18.2	18.5	20	20.2	21	21.5	22	23	24.5	24.7	25	25.2	25.5
S4	10	11	12	12.5	13	13.3	13.8	14.6	15.5	16	17	17.3	17.8	18	18.5	19	19.2	19.5	19.8	20
	10.25	11.375	12.625	13.125	14.125	14.575	14.95	15.075	15.5	16.25	16.8	16.975	17.425	17.75	20.8333	21.6667	22.1333	22.6667	22.9333	23.1667
Cm1	12	13	13.5	15	15.5	15.5	16	17	18	19.4	19.8	20	20.7	21	21.3	21.5	21.8	22	21.5	23
Cm2	9	10	10.2	11	11.5	11.8	12	12.2	12.5	12.8	13	13.5	14	14.5	14.7	15	15.5	16	16.7	17
Cm3	11	13	13.3	15	15.5	15.8	16	16.5	17	17.5	19	19.1	19.3	19.5	19.7	20	22	23	24	25
Cm4	8	8.5	9	10	10.5	11	11.5	12.5	13	14	16	16.5	17	17.5	19.3	20	20.5	21	21.5	22
	10	11.125	11.5	12.75	13.25	13.525	13.875	14.55	15.125	15.925	16.95	17.275	17.75	18.125	18.75	19.125	19.95	20.5	20.925	21.75
M1	7	7.5	8	9	9	9	9	9.5	10	11	12	12.5	13	13.5	13.8	14	14.5	15	15.5	16
M2	13	13.5	14	15	16	16.2	16.5	18	19	19.5	20	20.8	21.6	22	22.3	23.5	24.5	25	25.3	25.5
M3	11	11.5	12	12.5	12.5	13	14	14.5	15	15.5	17	17.4	17.8	18	18.6	19	19.5	20	20.5	21
M4	9	9.5	10	12	12	13	13.5	14	15	15.5	16	16.5	16.9	17.5	18	19.5	20	20.6	21.5	22
	10	10.5	11	12.125	12.375	12.8	13.25	14	14.75	15.375	16.25	16.8	17.325	17.75	18.175	19	19.625	20.15	20.7	21.125
Hg1	12	12.5	13	14.5	14.8	15	15.3	15.6	16	16.5	17	17.2	17.4	17.5	17.8	18	18.3	18.5	18.8	19
Hg2	11	11.5	12	13	14	15	15.3	15.7	17	18	19	19.5	19.8	20	20.5	21	21.5	22	22.3	22.5
Hg3	6	8	8	9	9	9	9.5	9.8	10	10.5	11	11.4	11.8	11.5	12	12.5	12.8	13	13.5	14
Hg4	11	11.5	12	14	14	14	15	16	17	18	18.5	19.1	19.8	20	20.5	21	21.2	21.5	21.8	22
	10	10.875	11.25	12.625	12.95	13.25	13.775	14.275	15	15.75	16.375	16.8	17.2	17.25	17.7	18.125	18.45	18.75	19.1	19.375
Am1	8	10	11	11.5	12	12.3	12.5	13	13.2	13.5	14	14.2	14.8	15	15.8	16.5	17	17.5	17.7	18
Am2	9	10	10.5	11	11.5	11.7	12	12.5	13	13.5	14	15	15.5	16	17.4	18.5	19	19.5	19.8	20
Am3	11	11.5	12	13	13.3	14	14.5	15.5	16	18	18.5	18.8	19	19.2	19.5	20	20.3	20.5	20.8	21
Am4	11	11.5	12	13	13	14	14.5	15.6	16	17	18	18.5	19	19.5	20	20.5	21	21.5	21.8	22
	9.75	10.75	11.375	12.125	12.45	13	13.375	14.15	14.55	15.5	16.125	16.625	17.075	17.425	18.175	18.875	19.325	19.75	20.025	20.25
C1	11	11.5	12	14	14.5	14.8	15	15.3	15.5	15.7	16	16.5	16.8	17	17.2	17.5	18	18.5	18.7	19
C2	11	11.5	12	14	14	15	16	17	18	19	19.4	19.6	19.8	20	20.5	21	21.2	21.5	21.8	22
C3	12	12.5	13	14	15	16	17.5	18.5	19	20	21	21.5	22	22.5	22.8	23	23.2	23.5	23.8	24
C4	11	11.5	12	14	14.5	17	17.5	18.5	19	20	22	23	23.5	24	24.5	25	25.5	26	27	27.5
	11.25	11.75	12.25	14	14.5	15.7	16.5	17.325	17.875	18.675	19.6	20.15	20.525	20.875	21.25	21.625	21.975	22.375	22.825	23.125
Cm5	11	11.5	12	12	12.2	12.2	12.4	12.5	12.6	12.8	13	13.4	13.8	14	14.5	15	15.2	15.5	15.8	16
Cm6	10	10	10.2	10.2	10.4	10.4	10.6	10.6	10.8	10.8	11	11.4	11.7	12	12.5	13	13.5	14	14.5	15
Cm7	11	11.5	12	14	14	15	15.5	16.3	17	17.5	18	18.3	18.6	19	19.5	20	20.2	20.5	20.7	21
Cm8	8	9	11	14	14	14.5	15	15.3	15.5	15.8	15	15.2	15.7	16	16.5	17	17.5	18	18.5	20
	10	10.5	11.3	12.55	12.65	13.025	13.375	13.675	13.975	14.225	14.25	14.575	14.95	15.25	15.75	16.25	16.6	17	17.375	18
M5	11	12	12.5	10	12	13.5	14	15	16	17	17.5	17.7	18	18.5	18.7	19	19.2	19.5	19.8	20
M6	11	11.5	12	13	13	13.5	14	15	17	17.5	18	18.5	19	19.5	19.8	20	20.6	21	21.6	22.5
M7	14	15	16	17	18	18.2	18.3	18.5	18.7	18.8	19	19.3	19.7	20	20.5	21	22.5	24	27	29
M8	12	12.5	13	13	13	14	15	16.5	18	20	20.5	21	22	23	23.5	24	24.5	25	26	27
	12	12.75	13.375	13.25	14	14.8	15.325	16.25	17.425	18.325	18.75	19.125	19.675	20.25	20.625	21	21.7	22.375	23.6	24.625
Hg5	10	12	12.5	13	13.5	14	14.5	16	17	17.5	18	18.3	18.7	19	19.5	20	20.5	21	21.5	22
Hg6	12	14	15	16	16.5	17	17.5	18.4	19	19.5	19.8	20	20.1	20.5	20.8	21	21.7	22.5	22.8	23
Hg7	13	13.5	14	16	16.2	17.5	18	19	20	20.5	23	23.5	24	24.5	25.2	26	26.5	27	27.5	28
Hg8	10	11	11.5	12	13	13.5	14	15	16	16.5	17	18	19	20	20.5	21	21.5	22	22.5	23
	11.25	12.625	13.25	14.25	14.8	15.5	16	17.1	18	18.5	19.45	19.95	20.45	21	21.5	22	22.55	23.125	23.575	24
Am5	12	13	15	15	15.2	16.5	18	19	20	20.5	21.5	22	22.5	23	23.5	24	24.5	25	26	27
Am6	12	13	13.5	14	15	15.5	16	17	18	18.5	20	20.2	20.7	21	21.5	21.8	22	22.5	22.8	23
Am7	8	9	10	12	13	15	15.5	16.5	17	17.5	18	18.2	18.7	19	19.5	20	20.8	21.5	21.8	22
Am8	12	12.5	13	13.5	14	15	15.3	15.5	16	17.5	18	19	19.5	20	20.5	21	21.5	22	23	24
	11	11.875	12.875	13.625	14.3	15.5	16.2	17	17.75	18.5	19.375	19.85	20.35	20.75	21.25	21.7	22.2	22.75	23.4	24

[truncated: 3 more sheets: P. raiz C1, AlturaC2, P.raizC2]
